# Supplementary material for: Neuron-Specific Feeding RNAi in C. elegans and Its Use in a Screen for Essential Genes Required for GABA Neuron Function
Source: PLoS Genet. 2013 Nov 7;9(11):e1003921. doi: 10.1371/journal.pgen.1003921 (PMC3820814; doi:10.1371/journal.pgen.1003921)
Supplement: Table S1 — Essential genes screened in primary GABAergic neuron-specific RNAi screen. 1,320 essential gene RNAi clones and the resulting aldicarb sensitivity when fed to the GABAergic neuron-specific RNAi strain. (XLS) [file pgen.1003921.s002.xls]

## Sheet: Sheet1
Sequence (gene)	% paralyzed
F56C11.5	0.166667
R119.1	0.166667
F56C11.6	0.08
F53G12.4	0.12
F53G12.5	0.0769231
C53D5.6	0.130435
C53D5.4	0.461538
R119.4	0.153846
ZC123.3	0.1
R06A10.2	0.137931
ZK993.1	0.103448
R119.5	0.0833333
R119.7	0.0769231
W04C9.1	0.115385
W04C9.5	0.08
ZK993.1	0.04
T16H5.1	0.115385
Y23H5A.3	0.115385
K12C11.2	0.518519
Y92H12BR.8	0.185185
F37F2.2	0.148148
M01D7.7	0.375
C53H9.2	0.615385
F23C8.5	0.16
F23C8.6	0.125
Y23H5A.7	0.619048
W05F2.3	0.0416667
W05F2.4	0.0740741
W05F2.6	0.0833333
F32B5.6	0.56
F32B5.8	0.375
W10C8.2	0.0740741
W03D8.6	0.111111
M01B12.3	0.615385
M01B12.5	0.32
W01B11.3	0.0833333
W05F2.4	0.37037
C32E8.2	0.115385
C32E8.3	0.173913
W05F2.4	0.555556
K03E5.3	0.0384615
W05F2.4	0.52
D1037.4	0.111111
T12F5.4	0.115385
Y8G1A.2	0.269231
ZK770.3	0.269231
F28H1.3	0.384615
F55C7.7	0.0869565
C32E8.10	0.0740741
F53F10.5	0.740741
T03F1.8	0.153846
T03F1.9	0.0833333
C50F2.2	0.333333
T20F5.2	0.115385
F28H1.2	0.0714286
F55C7.7	0.296296
C18E3.9	0
C43E11.1	0.115385
E01A2.4	0.115385
R12E2.3	0.181818
R12E2.11	0.0714286
R12E2.12	0.0769231
C43E11.4	0.5
ZK973.6	0.230769
ZK973.6	0.153846
ZK973.6	0.230769
C43E11.9	0.0740741
C43E11.10	0.551724
C43E11.1	0.08
ZK973.6	0.444444
ZK973.6	0.08
ZK973.6	0.24
C15F1.4	0.0434783
ZK1127.10	0
ZK1127.11	0.115385
C52E12.3	0.0769231
ZK1127.11	0.115385
ZK1127.3	0.153846
ZK1127.9	0.0869565
ZK1127.9	0.04
T02G5.13	0
F32A5.1	0.36
F32A5.6	0.0833333
F32A5.1	0.12
F10E7.8	0
T07F8.4	0.0769231
C27H5.4	0.04
C27H5.7	0.0769231
E04F6.4	0.0384615
C30G12.6	0.08
ZK1290.2	0.2
R07G3.1	0.08
R07G3.3	0.0384615
F45E12.2	0.037037
F21D12.3	0.0833333
F43E2.7	0.04
K02A2.3	0.08
R07G3.6	0
C06A8.4	0.12
C06A8.5	0.0769231
C06A8.9	0.0833333
B0495.2	0
B0495.6	0.08
C06A8.9	0.08
T01H3.1	0.12
T01H3.2	0.222222
T01H3.4	0.08
T09A5.2	0.12
T09A5.6	0.12
T09A5.8	0.12
T09A5.9	0.26087
T09A5.10	0.2
T09A5.11	0.0769231
ZK675.1	0.2
C08B11.6	0.12
C08B11.7	0.04
C08B11.8	0.12
ZK669.1	0.423077
DH11.4	0.04
C08B11.1	0.04
C08B11.2	0.0384615
C08B11.3	0.115385
C08B11.4	0.111111
T05H10.2	0.0384615
F10B5.6	0.24
T05C12.5	0.125
T05C12.6	0.482759
T05H10.5	0.04
T05H10.6	0
C41C4.1	0.2
C41C4.4	0.2
F10B5.3	0.115385
F10B5.5	0.25
C26D10.1	0.04
T05C12.10	0.0357143
M110.5	0.04
K01C8.3	0.16
K01C8.5	0.04
K01C8.10	0.173913
C26D10.3	0.0714286
F54C9.1	0.16
F54C9.2	0.0740741
M195.2	0.0769231
F22B5.1	0.0434783
F22B5.7	0.0869565
F22B5.7	0.0833333
T13H5.5	0.08
F54C9.6	0.08
D2085.1	0.04
C34C6.5	0.192308
F54C9.10	0.115385
F28C6.2	0.08
F28C6.3	0
F28C6.9	0.08
C34C6.6	0.0769231
C18E9.1	0.08
T01B7.5	0.148148
T01B7.6	0.04
K08F8.1	0.0769231
K08F8.6	0.16
T21B10.2	0.24
T21B10.2	0.04
T21B10.3	0
C18E9.3	0.16
T23G7.1	0
T23G7.5	0.24
ZK1067.1	0.12
C18E9.4	0.16
C18E9.6	0.12
C18E9.7	0.115385
F44G4.1	0.130435
F37B12.3	0.36
C07H4.2	0.142857
T24H10.7	0.16
T24H10.6	0.115385
F42A8.1	0.166667
F42A8.2	0.12
C06C3.1	0.576923
C01G6.3	0.08
C01G6.5	0.08
C01G6.6	0.0869565
D2013.5	0.0769231
D2013.6	0
D2013.7	0.0769231
D2013.8	0.0357143
M176.2	0.12
ZK1307.9	0.115385
Y53C12A.4	0.08
M176.3	0.0740741
F35H8.3	0.2
F35H8.6	0.16
E02H1.6	0.04
T15H9.3	0.44
ZK1307.5	0.230769
Y53C12B.1	0.037037
R53.6	0.16
R53.7	0.28
ZK892.1	0.103448
Y53C12B.2	0.08
T10B9.4	0.04
C08H9.2	0.04
C08H9.3	0.192308
C05C10.5	0.166667
C05C10.6	0.115385
ZK892.7	0.12
T01E8.6	0.16
F54B3.1	0.103448
F52H3.1	0.08
C18D1.1	0.0357143
F27E5.2	0.12
F27E5.3	0.12
F33H1.3	0.12
F33H1.4	0.115385
T01E8.2	0.08
R166.4	0.16
C06A1.1	0.0769231
C06A1.5	0.0740741
ZK970.3	0.12
ZK970.4	0.192308
M02G9.1	0.0740741
C07E3.1	0.04
C07E3.2	0.0769231
T09F3.1	0.0769231
F59B10.1	0.12
F59B10.3	0.5
C14A4.1	0.04
C52A11.2	0.12
C14A4.14	0.0384615
M28.5	0.36
D2089.1	0.269231
D2089.1	0.08
C09G5.6	0.0769231
R06F6.2	0.12
F44F4.11	0.0833333
Y19D2B.1	0.12
R03D7.7	0.0769231
M106.1	0.08
M106.5	0
F59E10.1	0.12
F44F4.2	0.08
C09D8.1	0.0769231
F40F8.7	0.111111
F40F8.9	0.153846
F33A8.5	0.153846
C09H10.7	0.103448
F40F8.1	0.0740741
B0491.2	0.08
B0491.3	0.153846
B0491.5	0.230769
T06D8.8	0.04
C47G2.2	0.0740741
C47G2.5	0.107143
T24F1.2	0.12
B0491.1	0.307692
B0491.8	0.230769
F54D5.8	0.357143
F54D5.9	0.107143
B0491.8	0.0769231
VW02B12L.1	0.037037
W02B12.3	0.0384615
W02B12.9	0.0740741
W02B12.10	0.230769
B0334.11	0.0357143
F54D5.5	0.12
F44E5.1	0.0384615
D1043.1	0.153846
F07A11.6	0.107143
C47D12.1	0.0357143
VF13D12L.1	0.04
K12D12.2	0.111111
Y17G7B.14	0.185185
Y17G7B.15	0.107143
Y17G7B.18	0.037037
K12D12.3	0.0833333
ZK930.3	0.0344828
Y17G7A.1	0.12
W03C9.4	0.192308
W03C9.3	0.08
W03C9.4	0.230769
Y17G7B.1	0.111111
Y17G7B.5	0
Y57A10A.27	0.115385
Y38E10A.24	0.04
Y38F1A.5	0.0740741
F29C12.4	0.115385
Y57A10A.31	0.0769231
Y57A10A.31	0.04
Y57A10A.15	0.0833333
C50E10.4	0.0714286
C50E10.4	0.230769
F15A4.2	0.0357143
Y38E10A.3	0.16
Y38E10A.6	0.0740741
F29C12.6	0.148148
C31C9.2	0.178571
Y54G9A.5	0.16
Y51H1A.6	0.0769231
F15D4.3	0.142857
F15D4.4	0.115385
Y48C3A.1	0.333333
Y48C3A.7	0.08
Y48C3A.11	0.08
E01G4.4	0.0769231
Y48E1B.5	0.12
Y48E1B.7	0.153846
W02B8.3	0.125
Y48B6A.13	0.16
R06A4.4	0.08
W01G7.3	0.153846
Y39G8C.1	0.12
Y39G8C.1	0.16
W03H9.4	0.0833333
W03H9.4	0.12
Y48B6A.2	0.592593
R06A4.8	0.08
R05H10.2	0.12
Y53F4B.22	0.08
F26H11.1	0.36
F57C2.2	0.0769231
F57C2.6	0.28
C38C6.6	0.148148
Y54E2A.3	0
F54A3.3	0.148148
Y46G5A.5	0.111111
Y46G5A.31	0.0384615
Y46G5A.31	0.08
Y110A2AL.8	0.16
Y110A2AL.14	0.12
Y43H11AL.3	0.0384615
Y43H11AL.3	0.0416667
Y43H11AL.3	0.08
Y46G5A.12	0
F40G9.1	0.04
W07B3.2	0.12
F10C5.1	0.0769231
Y51H7C.6	0.12
Y51H7C.6	0.153846
Y51H7C.6	0.0416667
Y51H7C.6	0.08
H10E21.3	0.08
F54C4.1	0.12
F54C4.3	0.115385
C29F9.7	0.16
F10C5.1	0.08
T24C4.5	0.12
T24C4.7	0.08
F30H5.1	0.125
T19C3.8	0.04
W06E11.2	0.0833333
T17H7.4	0.08
K02F3.11	0.0384615
T24C4.1	0.04
H19M22.3	0.037037
F23H11.9	0.12
F58B6.3	0.153846
C39B5.2	0.08
H04J21.3	0.08
W04B5.4	0.12
W04B5.5	0.04
R10F2.1	0.04
M01F1.3	0.04
C54C6.1	0.12
C54C6.2	0.12
H06I04.4	0.115385
H06I04.3	0.24
H06I04.3	0.2
F59A2.1	0.12
F59A2.4	0.0769231
F59A2.5	0.0384615
C34C12.8	0.12
C48D5.1	0.0416667
C36A4.4	0.0769231
F13B10.1	0.0769231
C32A3.1	0.130435
C46F11.2	0.32
C14B1.5	0.08
C14B1.9	0.08
F34D10.2	0.5
F34D10.5	0
T24A11.1	0.0384615
R13G10.1	0.115385
ZK1058.2	0.04
C16C10.6	0.0434783
C16C10.12	0.16
R74.1	0.0384615
ZK1058.6	0.037037
C36E8.1	0.0740741
C36E8.5	0.56
T02C12.2	0.08
E03A3.3	0.0416667
C03C10.1	0.0384615
C03C10.3	0.12
C16C10.2	0.0666667
F43C1.2	0.04
B0285.1	0.166667
B0285.7	0.16
B0285.9	0
F43C1.2	0.08
R10E4.4	0.12
R10E4.6	0.08
H38K22.1	0.12
H38K22.2	0.0666667
B0285.1	0
R07E5.1	0.0384615
F56F3.2	0.0769231
R07E5.3	0.0357143
R07E5.7	0.12
R07E5.10	0.0384615
R07E5.10	0.08
R07E5.14	0.16
C28A5.3	0.04
C28A5.4	0.12
M88.2	0.16
F10F2.2	0.130435
T04A8.7	0.296296
M88.5	0.153846
F35G12.3	0.0416667
F35G12.5	0.12
F35G12.6	0
F35G12.8	0.0740741
F35G12.10	0.12
F35G12.12	0.24
T04A8.9	0.12
C35D10.5	0.0740741
C35D10.7	0.32
C35D10.13	0.08
T04A8.11	0.0769231
T04A8.15	0.115385
B0393.6	0.16
C38D4.3	0.12
C38D4.6	0.08
C35D10.16	0.037037
F26F4.1	0.0384615
C27F2.5	0.08
C27F2.10	0.16
C27F2.8	0.12
F26F4.11	0.192308
C26E6.3	0.2
C26E6.6	0.12
C26E6.8	0.16
C26E6.9	0.04
C26E6.9	0.2
R144.2	0.04
F21H11.2	0.24
F21H11.3	0
Y54H5A.2	0
R144.9	0.125
R144.4	0.08
R144.4	0.0416667
C45G9.5	0.375
F54D8.1	0.0384615
F54D8.2	0.04
F21H11.2	0.12
C34E10.6	0.08
ZC395.6	0.08
ZC395.10	0.08
T10F2.4	0.12
K10D2.1	0.0689655
K10D2.4	0.166667
K10D2.6	0.107143
ZC155.3	0.0740741
C34E10.1	0.08
C34E10.2	0.541667
C34E10.4	0.269231
F52C9.7	0.153846
F09F7.3	0.08
F09F7.4	0.0384615
F09F7.7	0.2
Y32H12A.4	0.285714
W03A5.1	0
F48E8.2	0.04
F48E8.3	0.08
F48E8.5	0.12
R02F2.7	0.178571
F56D2.1	0
R12B2.4	0.12
F56D2.6	0.153846
F54E7.2	0.25
F54E7.3	0.115385
F54E7.3	0.111111
B0336.2	0.423077
B0336.6	0.296296
R12B2.5	0.36
ZK328.5	0.0416667
T17E9.1	0.04
F01F1.12	0.2
C28H8.6	0.0833333
ZK328.1	0.125
ZK328.2	0
T17E9.2	0.08
C56G2.1	0.56
C56G2.6	0.08
Y42G9A.4	0.115385
C23G10.3	0
C23G10.8	0.04
C23G10.8	0.36
T12A2.2	0.04
T12A2.7	0.04
C16A3.2	0.16
C05D11.7	0.12
C05D11.9	0.12
C05D11.10	0.12
C16A3.3	0.115385
C16A3.5	0.12
C16A3.8	0.0434783
C16A3.9	0.24
C05D11.2	0.0416667
C05D11.3	0.32
C05D11.11	0.32
F23F12.8	0.08
F23F12.8	0.111111
C05D11.12	0.12
T26A5.3	0.16
T26A5.4	0.24
T26A5.5	0.16
T26A5.8	0.0833333
F20H11.2	0.04
R13F6.4	0.12
R13F6.10	0.04
T07E3.5	0.12
F20H11.6	0.0416667
Y40D12A.2	0.0434783
C13B9.3	0.12
F37A4.5	0.04
F37A4.8	0.0714286
R13F6.4	0.115385
R13F6.1	0.32
F57B9.7	0.0384615
F11H8.1	0.0769231
F11H8.4	0.16
R01H2.6	0.037037
F57B9.3	0.08
F57B9.5	0.24
F31E3.1	0.16
F31E3.3	0.0833333
F31E3.5	0.12
ZK418.4	0.04
F37C12.2	0.0416667
B0280.9	0.230769
B0280.1	0.04
B0280.12	0.0384615
K04G7.1	0.08
B0280.12	0.48
K04G7.4	0.2
K04G7.11	0.08
F37C12.1	0.269231
F37C12.7	0.0833333
T20H4.4	0.48
T20H4.5	0.12
F37C12.11	0.16
F37C12.12	0.04
F37C12.13	0.28
F37C12.1	0.111111
R151.3	0.12
R151.5	0.0740741
R151.9	0.0416667
B0361.6	0.0384615
T20B12.8	0.0416667
H14A12.3	0.269231
B0361.10	0.12
B0361.10	0.148148
F08F8.2	0.08
T20B12.2	0.08
T20B12.3	0.04
T20B12.6	0.4
T20B12.7	0.16
K07D8.1	0.153846
ZK686.2	0.04
ZK686.3	0.0740741
K07D8.1	0.32
C07H6.1	0.16
C07H6.5	0.12
R13A5.5	0.04
R13A5.12	0.037037
ZK783.1	0.24
ZK652.1	0.16
F54H12.1	0.44
F44B9.6	0.0769231
F44B9.7	0.0740741
ZK688.3	0.52
ZK688.5	0.037037
ZK688.6	0.0769231
C29E4.2	0.142857
C29E4.4	0.208333
C29E4.7	0.0769231
C29E4.8	0.2
K12H4.1	0.222222
D2007.4	0.0833333
K12H4.3	0.111111
K12H4.4	0.125
K12H4.5	0.192308
C14B9.4	0.0416667
K06H7.6	0.08
C14B9.2	0.2
C50C3.7	0
R05D3.1	0.04
R05D3.4	0.08
R05D3.11	0.16
C02F5.1	0.16
C02F5.9	0.16
F10E9.6	0.037037
F09G8.3	0.12
F10E9.6	0.04
F10E9.6	0.04
F10E9.8	0.0384615
F10E9.6	0.52
ZK353.3	0.04
C06E1.10	0.04
C13G5.1	0.153846
C38C10.4	0.0769231
ZK1236.3	0.0714286
C30C11.1	0.2
C30C11.2	0
F42H10.3	0.0384615
F42H10.3	0.08
F42H10.5	0.08
F42H10.3	0
B0523.5	0
F54F2.2	0.08
F54F2.2	0.0384615
F54F2.8	0.12
B0303.8	0.04
B0303.9	0.04
B0303.15	0.148148
ZK370.3	0.12
PAR2.4	0.16
K02D10.5	0.04
F54F2.1	0
F54F2.2	0
ZK637.7	0
F02A9.4	0.0869565
F02A9.4	0.111111
F02A9.6	0.28
ZK637.8	0.04
R08D7.2	0.037037
R08D7.3	0.24
F59B2.6	0.04
R107.6	0.2
ZK507.6	0.08
C40H1.1	0.08
ZK512.5	0.0384615
ZK512.6	0
F54G8.3	0.08
F54G8.4	0.04
T23G5.1	0.0769231
T23G5.6	0.24
F55H2.4	0.24
F54C8.3	0.148148
F54C8.2	0.307692
F54C8.3	0
F54C8.4	0.148148
B0464.1	0.0384615
B0464.9	0.037037
F55H2.2	0.04
C07A9.3	0.16
C07A9.7	0.037037
ZK1098.5	0
ZK1098.1	0.12
ZK1098.8	0.12
F58A4.11	0.08
C07A9.2	0.12
T05G5.3	0.12
ZK632.2	0.24
ZK632.8	0.12
T05G5.4	0.125
T05G5.6	0
T05G5.7	0.037037
T05G5.10	0.259259
R10E11.4	0.24
ZK632.13	0.12
K08E5.3	0.0416667
T16G12.1	0
T16G12.5	0.16
T16H12.4	0.44
ZK1128.2	0.04
ZK1128.3	0.0416667
ZK1128.4	0.2
ZK1128.5	0.32
K08E5.3	0.625
M03C11.4	0.0740741
M03C11.8	0.08
R01H10.1	0.12
R01H10.3	0.16
R01H10.8	0.2
T07C4.1	0.12
T07C4.2	0.115385
T07C4.6	0.269231
M03C11.2	0.185185
D2045.1	0.16
K01G5.1	0
K01G5.2	0.0833333
D2045.6	0.04
F43D9.1	0.24
Y45F3A.1	0.08
W09D10.1	0.0740741
W09D10.3	0.24
Y48A6B.5	0.0833333
Y48A6C.4	0.0769231
K01G5.6	0.416667
K01G5.7	0.0833333
Y39A1B.3	0.08
K11D9.2	0.153846
Y48A6A.1	0.2
Y48A6C.5	0
Y66A7A.8	0.04
Y41C4A.9	0.44
Y47D3A.26	0.2
Y47D3A.29	0.6
Y47D3A.6	0.24
T28D6.6	0.08
Y47D3B.5	0.12
Y47D3B.7	0.16
C24H11.7	0.16
Y75B8A.2	0.0714286
Y75B8A.7	0.04
C18D11.4	0.130435
Y56A3A.4	0.08
Y56A3A.18	0.16
Y56A3A.20	0.08
Y79H2A.6	0.0416667
Y75B8A.27	0.2
Y111B2A.14	0.047619
Y111B2A.15	0
Y111B2A.18	0.12
Y49E10.2	0.12
Y49E10.14	0.166667
Y49E10.15	0.148148
Y49E10.21	0.24
Y111B2A.10	0.2
Y111B2A.11	0.307692
Y37D8A.1	0.037037
F56A8.6	0.04
Y43F4B.5	0.04
Y43F4B.6	0.0833333
Y37D8A.9	0.08
Y37D8A.10	0.36
Y37D8A.14	0.08
Y37D8A.16	0.192308
ZK1010.1	0.185185
Y39E4B.1	0.04
F56A8.3	0.08
T27E9.3	0.0434783
T27E9.5	0.333333
Y76A2B.1	0.0833333
T03F6.2	0.192308
T03F6.5	0.08
Y76A2A.2	0.04
Y76A2A.2	0.0769231
Y76A2A.2	0.037037
T25C8.2	0
Y79H2A.3	0.08
T12D8.6	0.12
T12D8.7	0.2
Y66A7A.8	0.24
Y79H2A.3	0.36
Y53G8AL.2	0
Y22D7AR.6	0.08
Y50D7A.4	0.08
Y53G8AR.6	0.115385
Y53G8AR.3	0.0833333
Y71H2AM.23	0.153846
Y71H2B.6	0.115385
Y71H2B.10	0.0769231
C44E4.3	0.08
W09C3.1	0.12
D1007.6	0.2
D1007.7	0.08
D1007.12	0.111111
C44E4.3	0.12
C44E4.4	0.12
F28B3.1	0.0833333
F28B3.7	0.259259
W03G9.7	0.2
C10H11.8	0.296296
C10H11.9	0.25
M04F3.1	0.08
F57C9.4	0.321429
F57C9.5	0.315789
F25F8.2	0
Y110A7A.4	0.130435
F56A3.1	0.111111
Y110A7A.19	0.166667
Y110A7A.16	0.117647
Y110A7A.14	0.153846
Y110A7A.12	0.0909091
Y110A7A.14	0.16
F56A3.2	0.16
C01G8.6	0.0740741
C01G8.9	0
C01G8.9	0.0769231
F56A3.3	0.0384615
F56A3.4	0.115385
C32E12.2	0.153846
B0261.1	0.125
B0261.4	0.2
C01G8.2	0.2
F48C1.2	0.142857
C24A11.9	0.148148
F27C1.7	0.107143
F48C1.3	0.0588235
F55A12.1	0
F55A12.8	0.176471
C24A11.9	0.208333
C24A11.9	0.166667
F59A3.1	0.12
F55F8.5	0.178571
F59A3.3	0.52
M01A10.3	0.375
F46F11.4	0.133333
F46F11.9	0.2
F55F8.2	0.115385
F55F8.6	0.111111
B0414.5	0.0769231
C32F10.2	0.115385
F55F8.9	0.4
T19B4.2	0.333333
T19B4.4	0.133333
C04F1.3	0.346154
B0414.1	0.153846
B0414.2	0.0769231
Y76G2A.2	0.157895
C06A5.7	0.2
C32F10.6	0.32
C32F10.6	0.24
F33D11.3	0.173913
F33D11.10	0.230769
F33D11.11	0.0689655
B0207.6	0.461538
B0025.1	0.08
T09B4.2	0.384615
T09B4.9	0.148148
B0025.2	0.181818
C27A12.2	0.275862
C27A12.3	0.111111
T27A3.2	0.08
T09B4.1	0.0869565
T08B2.8	0.04
T08B2.9	0.16
T08B2.11	0.115385
C48E7.5	0.111111
ZC328.4	0.04
ZC308.1	0.178571
ZC308.1	0.0869565
ZC308.1	0.185185
ZC328.1	0.12
F37E3.1	0.115385
T10E9.6	0.04
T23H2.5	0.08
K06A5.6	0.392857
C55B7.2	0.125
C55B7.5	0.0384615
C55B7.9	0.4
F57B10.1	0.08
D2092.1	0.0769231
F57B10.6	0.178571
F57B10.8	0.576923
F57B10.12	0.08
D2092.1	0.172414
ZC581.1	0.153846
C37A2.4	0.115385
E02D9.1	0.416667
C48B6.2	0.0555556
F22D6.4	0.16
F22D6.5	0.0769231
T10B11.8	0.166667
C30F12.6	0.08
H06O01.2	0.16
F15C11.1	0.08
W01A8.4	0.28
F13G3.4	0.0416667
M05B5.2	0.346154
M05B5.5	0.227273
C01H6.5	0.32
F21C3.5	0.107143
F29D11.2	0
F26A3.2	0.04
C26C6.1	0.037037
C26C6.2	0.32
C26C6.5	0.16
T25G3.3	0.16
D2030.3	0.208333
D2030.4	0.08
D2030.6	0.0714286
F26A3.3	0.0384615
D2005.5	0.259259
F30F8.8	0.12
R11A5.1	0.0384615
T23G11.2	0.111111
T23G11.3	0.08
T23G11.6	0.08
F27D4.1	0.28
F27D4.2	0.56
H15N14.2	0.24
H15N14.2	0.12
F20G4.1	0.0857143
K04G2.8	0.148148
F18C12.2	0.346154
F20G4.3	0.32
C54G4.9	0.0434783
K04G2.1	0.08
K04G2.3	0.0740741
K04G2.4	0.08
T28B8.4	0.04
F52B5.3	0.28
F52B5.5	0.2
F52B5.5	0.0833333
T02E1.3	0.148148
T02E1.5	0.166667
ZK265.9	0.08
ZK265.6	0
ZK265.7	0.416667
T01G9.4	0.208333
T01G9.5	0.0714286
T01G9.6	0.24
F52B5.6	0.576923
K02B12.3	0.2
T01H8.5	0.0384615
R05D11.3	0.208333
F16D3.4	0.0384615
T19A6.2	0.04
F02E9.5	0.16
F10D11.6	0.2
D1081.2	0.12
D1081.7	0.32
K02B12.1	0.0833333
R05D11.9	0.346154
K07A12.3	0.0416667
F39H11.2	0.2
F43G9.1	0.304348
F43G9.3	0.166667
F43G9.5	0.24
K07A12.2	0
F39H11.5	0.04
DY3.3	0.0909091
F36A2.7	0.148148
C36B1.3	0.12
C36B1.4	0.24
C36B1.5	0
C36B1.6	0.08
C36B1.7	0
C36B1.8	0.12
C36B1.10	0.153846
T08G11.4	0.12
ZK858.1	0.36
ZK858.4	0.142857
ZK858.5	0.107143
F32H2.1	0.12
F32H2.3	0.08
F32H2.6	0.24
F36F2.3	0.2
W06D4.6	0.0714286
W10D5.3	0.2
ZK858.7	0.16
F14B4.3	0.0740741
F26H9.4	0.115385
F26H9.6	0.08
F25H5.6	0.0769231
C45G3.1	0.037037
VF36H2L.1	0.12
F36H2.1	0.1
C12C8.3	0.2
F46A9.5	0.130435
F46A9.6	0.133333
F30A10.5	0.12
F16A11.3	0.259259
C17E4.2	0.192308
C17E4.3	0.36
C17E4.4	0.0769231
C17E4.5	0.153846
C17E4.9	0.538462
F46A9.6	0.0833333
F46A9.4	0.04
F30A10.6	0.517241
C03D6.8	0.142857
C03D6.3	0.0714286
F30A10.9	0.111111
C41G7.1	0.037037
C41G7.2	0.0714286
C36F7.1	0.12
T05F1.1	0.08
C03D6.6	0.12
F26E4.7	0.0416667
F26E4.8	0.56
F26E4.10	0
C03D6.8	0.08
C16C2.3	0.2
C16C2.3	0.0769231
K02A11.1	0.037037
F26E4.1	0.037037
F26E4.6	0.12
F26E4.11	0.0833333
T23D8.1	0.0769231
T23D8.9	0.08
F26E4.10	0.44
K10C3.6	0.08
F52F12.1	0.16
F52F12.3	0.56
F52F12.4	0.32
T24D1.1	0.0357143
T24D1.3	0.2
T23D8.5	0.12
C25A1.9	0.08
Y106G6E.6	0.185185
T20F10.1	0.458333
T23D8.6	0.0833333
T23D8.9	0.2
C03C11.2	0.0740741
F10G8.3	0.12
F10G8.4	0.12
C25A1.5	0.12
C25A1.16	0.444444
C25A1.7	0.08
F37D6.1	0.08
F59C6.4	0.16
ZC434.6	0.12
F45H11.1	0.28
F45H11.3	0.115385
F25D7.3	0.375
Y106G6H.6	0.111111
Y106G6H.7	0.08
F25H2.4	0.08
T22A3.8	0.0769231
T22A3.8	0.148148
F25H2.5	0.230769
F25H2.9	0.166667
F25H2.11	0.148148
F25H2.12	0.0357143
T22A3.3	0.04
T22A3.5	0.0740741
T22A3.5	0.12
B0511.8	0.04
Y95D11A.1	0.32
Y52B11A.9	0.185185
Y52B11A.10	0.04
B0511.9	0.12
B0511.10	0.0416667
C34B2.7	0.04
C34B2.8	0.0833333
C34B2.10	0.28
F55A3.3	0.12
F49D11.1	0.0384615
W02B9.1	0.321429
ZK1151.1	0.16
ZK1151.1	0.230769
ZK39.7	0.538462
H25P06.2	0.0769231
F56G4.4	0.12
W04G5.4	0.0384615
F11A6.1	0.12
F15H9.3	0.037037
T09E11.7	0.148148
C54C8.9	0.4
R09B3.4	0.2
R09B3.5	0.461538
R09B3.5	0.04
R06C1.3	0.12
Y53C10A.12	0.62963
Y18D10A.1	0.153846
Y18D10A.5	0.0769231
W02D9.2	0.12
T26E3.3	0.44
T06G6.9	0.24
T06G6.9	0.16
W02A11.4	0.36
Y18D10A.13	0.08
M01E5.5	0.16
T04D3.5	0.0833333
Y18D10A.17	0.1
Y18D10A.20	0.153846
C47B2.4	0.12
C47B2.5	0.129032
F22G12.4	0.185185
Y87G2A.1	0.269231
Y87G2A.1	0.222222
Y87G2A.4	0.16
W08E3.3	0.230769
Y40B1A.1	0.08
Y40B1A.4	0.148148
C01A2.3	0.12
C01A2.5	0.6
Y40B1B.7	0.346154
Y37H9A.3	0.2
W04A8.7	0.08
W04A8.7	0.115385
Y87G2A.8	0.0909091
Y6B3A.1	0.08
Y6B3A.1	0.0714286
W09C5.2	0.24
W09C5.8	0.52
W04A4.5	0.16
W04A4.5	0.0869565
F49B2.5	0.04
F49B2.6	0.12
F49B2.6	0
F47G4.2	0.28
Y63D3A.5	0.115385
Y63D3A.7	0.12
Y63D3A.7	0.2
K03D10.1	0.103448
C37A5.9	0.115385
C37A5.9	0.16
Y105E8B.2	0
Y105E8B.2	0.0769231
Y105E8A.17	0.148148
Y105E8A.25	0.153846
Y54E5A.2	0.0769231
Y54E5A.4	0.0769231
F39B2.1	0.130435
ZK909.2	0.1
F31C3.5	0.0384615
F39B2.4	0.0416667
F39B2.10	0
F39B2.1	0.04
Y54E5B.3	0.08
F32A7.5	0.4
F32A7.6	0
ZK270.1	0.148148
Y34D9A.10	0.25
Y39G10AR.13	0.0909091
Y39G10AR.12	0.08
Y39G10AR.12	0.115385
Y34D9A.1	0.0769231
Y39G10AR.5	0.16
Y39G10AR.11	0.130435
Y39G10AR.14	0.0769231
Y47G6A.2	0.0769231
Y47G6A.9	0.423077
Y47G6A.8	0.48
Y47G6A.1	0.214286
Y47G6A.20	0.153846
Y47G6A.20	0.269231
Y47G6A.23	0.24
Y47G6A.12	0
Y47G6A.18	0.16
Y48G1A.5	0.0769231
Y54E10A.7	0.12
Y54E10BL.2	0.115385
Y48G1A.5	0.0769231
Y48G1C.7	0.185185
Y48G8AR.1	0.0769231
Y48G8AL.14	0.269231
Y54E10A.2	0.4
Y54E10A.2	0.538462
Y65B4BR.5	0.12
Y65B4BR.4	0.115385
Y65B4BR.4	0.172414
Y54E10BR.6	0.791667
Y54E10BR.4	0.16
Y65B4A.3	0.0384615
Y65B4A.3	0.208333
Y65B4BR.4	0.04
Y65B4BR.8	0.2
W04C9.1	0.24
Y71F9B.4	0.44
Y65B4BL.2	0.12
Y71F9AM.5	0.12
Y71F9AL.17	0.08
Y71F9B.10	0.12
Y71F9AM.4	0.24
Y71F9AL.14	0.52
Y71F9B.10	0.230769
Y71F9B.10	0.44
C23H3.1	0.0769231
C23H3.4	0.12
Y71G12B.14	0.08
Y71G12B.11	0.36
Y71G12B.11	0.2
Y71G12B.11	0.125
Y71G12B.1	0.0769231
C01B12.8	0.08
C50D2.1	0.111111
C24H12.5	0.16
W10D9.5	0.44
T01D1.4	0.16
F48A11.5	0.04
B0432.3	0.125
W07E6.1	0.115385
Y38C1AB.8	0.12
T07D3.7	0.16
M01D1.8	0.037037
W07E6.4	0.0416667
T27A1.6	0.478261
W08F4.8	0.0416667
K07E8.3	0.2
F45C12.12	0.310345
F47F6.1	0.08
Y57G7A.5	0.12
F56D12.5	0
F54D12.4	0.08
ZC204.6	0.08
ZC204.11	0.2
F52C6.2	0.227273
F09D1.1	0.16
F29A7.6	0.148148
F08D12.1	0.115385
F52C6.3	0.08
F59H6.9	0.185185
T16A1.7	0.12
ZK1240.1	0.36
T22D2.1	0.0833333
F42G2.6	0.28
T22D2.1	0.08
F53G2.6	0.4
C41H7.6	0.08
M151.1	0.0769231
Y25C1A.13	0.666667
F14D2.11	0.28
C16C8.4	0.2
Y49F6B.1	0.16
W09G10.3	0.04
W09G10.3	0.192308
W09G10.4	0.44
C01F1.3	0.192308
H20J04.5	0.269231
B0286.3	0.16
Y8A9A.3	0.16
F53C3.11	0.125
K10G6.3	0.12
K07D4.3	0.12
T08H4.1	0.166667
T08H4.2	0
C01F1.2	0.08
B0286.4	0.333333
M03A1.1	0.115385
F10G7.1	0.32
F10G7.3	0.185185
ZK430.1	0.12
ZK430.7	0.0434783
ZK430.8	0.08
ZK430.1	0.153846
T05C1.4	0.2
B0304.1	0
K07E1.1	0.08
F10G7.4	0.24
ZK546.1	0.16
ZK546.5	0.392857
ZK546.13	0.111111
F10G7.8	0.16
C27D9.1	0.125
C33F10.8	0.0384615
R05F9.1	0.24
R05F9.1	0.08
R05F9.6	0
T27F7.1	0
F33G12.4	0.0384615
ZK546.15	0.25
Y38A8.2	0.12
T27F7.1	0.166667
T27F7.3	0.222222
F59A6.2	0.111111
F59A6.5	0.0769231
C27A2.3	0.12
F09E5.2	0.12
F09E5.5	0.44
F09E5.8	0.08
C27A2.6	0.04
EGAP2.3	0.115385
C54A12.1	0.0769231
C54A12.2	0.0384615
F09E5.1	0.16
F09E5.13	0.08
ZK177.10	0.0689655
F59G1.7	0.0357143
F28B12.3	0
EEED8.1	0.407407
EEED8.3	0.0357143
EEED8.5	0.12
F56D1.3	0
F56D1.4	0.16
ZK177.6	0.115385
ZK177.6	0.178571
B0034.3	0.2
H35N03.1	0.0833333
C30B5.1	0.12
C30B5.4	0.16
R12C12.2	0.275862
R12C12.7	0.0833333
H12I13.4	0.125
H12I13.2	0.04
F21H12.1	0
F21H12.5	0.32
K10B2.1	0.08
K10B2.5	0.32
T24H7.5	0.103448
C32D5.3	0.16
C32D5.5	0.44
C32D5.8	0.08
C32D5.9	0.08
C32D5.12	0.148148
C17G10.2	0.125
C18A3.4	0.12
C18A3.5	0.115385
F10C1.2	0.375
F59E12.3	0.5
F59E12.4	0.16
F59E12.4	0.037037
F59E12.11	0.37037
C25H3.6	0.16
C25H3.7	0.111111
C18A3.3	0.148148
ZK1248.6	0.107143
C56E6.1	0.24
F18C5.2	0.636364
ZK1248.10	0.16
ZK1248.11	0.12
ZK1248.14	0.04
F59G1.3	0.2
T28D9.2	0.2
T28D9.4	0.0384615
T28D9.10	0.142857
R05G9.3	0.0384615
C04A2.3	0.08
C15F1.8	0.115385
C56C10.10	0.125
F54H5.3	0.16
T14B4.1	0
T14B4.2	0.44
T14B4.8	0.0416667
F41G3.4	0.08
T13C2.6	0.222222
